# Supplementary material for: Psilocybin and Eugenol Reduce Inflammation in Human 3D EpiIntestinal Tissue
Source: Life (Basel). 2023 Dec 15;13(12):2345. doi: 10.3390/life13122345 (PMC10744792; doi:10.3390/life13122345)
Supplement: Supplementary file 1 [file life-13-02345-s001.zip]

Archive with 1 entries (1 files):
- life-2615100-supplementary.pdf
